# Supplementary material for: The Association between Bundled Payment Participation and Changes in Medical Episode Outcomes among High-Risk Patients
Source: Healthcare (Basel). 2022 Dec 12;10(12):2510. doi: 10.3390/healthcare10122510 (PMC9778756; doi:10.3390/healthcare10122510)
Supplement: Supplementary file 1 [file healthcare-10-02510-s001.zip]

Archive with 1 entries (1 files):
- healthcare-2011187-supplementary.pdf
